# Supplementary material for: Reasons for Migration, Post-Migration Sociocultural Characteristics, and Parenting Styles of Chinese American Immigrant Families
Source: Children (Basel). 2023 Mar 24;10(4):612. doi: 10.3390/children10040612 (PMC10136785; doi:10.3390/children10040612)
Supplement: Supplementary file 1 [file children-10-00612-s001.zip]

Archive with 1 entries (1 files):
- children-2244769-supplementary.pdf
